# Supplementary material for: Greater Disability Is Associated with Worse Vestibular and Compensatory Oculomotor Functions in People Living with Multiple Sclerosis
Source: Brain Sci. 2022 Nov 9;12(11):1519. doi: 10.3390/brainsci12111519 (PMC9688247; doi:10.3390/brainsci12111519)
Supplement: Supplementary file 1 [file brainsci-12-01519-s001.zip]

Archive with 1 entries (1 files):
- brainsci-1969651-supplementary.mp4
